# Supplementary material for: Combinatorial control of Spo11 alternative splicing by modulation of RNA polymerase II dynamics and splicing factor recruitment during meiosis
Source: Cell Death Dis. 2020 Apr 17;11(4):240. doi: 10.1038/s41419-020-2443-y (PMC7165175; doi:10.1038/s41419-020-2443-y)
Supplement: Supplementary file 7 — Supplemental Table 1 [file 41419_2020_2443_MOESM7_ESM.xlsx]

## Sheet: Foglio1
Supplementary Table 1: list of primers used in this study
Spo11 Ex1 Fw	5'-GTTGGCCATGGTGAAGAGAG-3'
Spo11 Ex3 Rev	5'-GGTACACTGAGGTATCATCCGA-3'
Spo11 Ex2 5’ss Fw	5’-TGCCTGCCTTCACAATAGACA-3’
Spo11 Ex2 5’ss Rv	5’-AGAAATAAAATTGCAAATGCCCAC-3’
Spo11 HindIII EX1-2 Fw	5’-AGAAGCTTATGGCGTTCGCGCCTATGGGG-3’
Spo11 HindIII EX1-2 Rv	5’-AGAAGCTTTTGATTATGTCTTGGATAATATTT-3’
Spo11 HindIII EX1-2 Fw bis	5’-AGAAGCTTCGGAAAGGTTCGCAGGGGCAG-3’
Spo11 Ex2-3 HindIII Fw	5’-AGAAGCTTGGCAAGAAATGAAGT-3’
Spo11 Ex2-3 XhoI Rv	5’-AGCTCGAGCGAATTTCTTAACTGATTTTGGT-3’
Spo11 int7 Fw	5’-CGTGCTGTGGCAGTAGTTTC-3’
Spo11 ex8 Rv	5’-CAGAAGTTGTCGTCCAGGAG-3’
Spo11 int1 Rv	5’-GGCACATTGCCTAAGGAAGGA-3’
Spo11 int1 Fw	5’-ACGTTGAGAATTGTGTGGTTGTT-3’
Spo11 int2 Fw	5’-ACTATACGCACAGGCCACAC-3’
Spo11 int2 Rv	5’-TTAGGGACACGGGAAGGTTT-3’
Spo11 int3 Fw	5’-ATCGGGAACACGCTGCATTC-3’
Spo11 int3 Rv	5’-TAGCCAGCCAGAGTAATGCC-3’
Spo11 Int12-13 Fw	5’-AACACCTCCTCCGTGTTCAT-3’
Spo11 int12-13 Rv	5’-ATGCTCTCTGCCATGTGTTGA-3’
Sycp1 int1 Fw	5’-ACCCCTAGAAAGTTCCATCCCT-3’
Sycp1 int1 Rv	5’-CTCGTGAGTCTCTGTGGGCT-3’
Sycp1 int31 Fw	5’-TCCAGTGAAAACATTGGTTGGT-3’
Sycp1 int31 Rv	5’-TGCCACAGGTCTGTAGGTTG-3’
hRbp1F_NheI	5’-TGCCTCCGCCGCTAGCATGCACGGGGGT-3’
hRbp1R_XbaI	5’-CAGGTCTAGATCAGTTCTCCTCGTCACTGTCATCC-3’
hRbp1R749H_sdm	5’-CTTGCCCTCGACGTCCTGCTGTCCAAC-3’
hRbp1N792D_sdm	5’-GCCAGTCTTGTCATGGGCATCGTTAAG-3’
Jun ex1 Fw	5’-ACAGACAGACGGACGGACTT-3’
Jun ex1 Rv	5’-AAAATACCGGTGCAGGAGCC-3’
18S Fw	5’-GTAACCCGTTGAACCCCATT-3’
18S Rv	5’-CCATCCAATCGGTAGTAGCG-3’
