# Supplementary material for: Combinatorial control of Spo11 alternative splicing by modulation of RNA polymerase II dynamics and splicing factor recruitment during meiosis
Source: Cell Death Dis. 2020 Apr 17;11(4):240. doi: 10.1038/s41419-020-2443-y (PMC7165175; doi:10.1038/s41419-020-2443-y)
Supplement: Supplementary file 8 — Supplemental Table 2 [file 41419_2020_2443_MOESM8_ESM.xlsx]

## Sheet: Foglio1
Supplementary Table 2: sequence of siRNAs used in this study
sihnRNP F/H	5΄-GGAAGAAAUUGUUCAGUUC-3΄
si ETR3	5’-GGGUGAUGUUCUCUCCAUU-3’
